# Supplementary material for: Rare Germline Variants in DNA Repair Genes Detected in BRCA-Negative Finnish Patients with Early-Onset Breast Cancer
Source: Cancers (Basel). 2024 Aug 24;16(17):2955. doi: 10.3390/cancers16172955 (PMC11393874; doi:10.3390/cancers16172955)
Supplement: Supplementary file 1 [file cancers-16-02955-s001.zip]

Archive with 4 entries (3 files):
- cancers-3097819-supplementary/
- cancers-3097819-supplementary/cancers-3097819-Supplementary.pdf
- cancers-3097819-supplementary/supplementary figure 1, lollipop 6.3.2024.pdf
- cancers-3097819-supplementary/supplementary figure 2, Protein structure panel 1.3.2024.pdf
